# Supplementary material for: ‘Sorrento’ and ‘Tulare’ Walnut Cultivars: Morphological Traits and Phytochemical Enhancement of Their Shell Waste
Source: Molecules. 2024 Feb 9;29(4):805. doi: 10.3390/molecules29040805 (PMC10893203; doi:10.3390/molecules29040805)
Supplement: Supplementary file 1 [file molecules-29-00805-s001.zip]

Archive with 1 entries (1 files):
- molecules-2832759-supplementary.pdf
